# Supplementary material for: Tropilaelaps mercedesae Infestation Is Correlated with Injury Numbers on the Brood and the Population Size of Honey Bee Apis mellifera
Source: Animals (Basel). 2023 Apr 12;13(8):1318. doi: 10.3390/ani13081318 (PMC10135255; doi:10.3390/ani13081318)
Supplement: Supplementary file 1 [file animals-13-01318-s001.zip]

Archive with 1 entries (1 files):
- animals-2263550-supplementary.pdf
